# Supplementary material for: Whole Genomic Constellation of Avian Reovirus Strains Isolated from Broilers with Arthritis in North Carolina, USA
Source: Viruses. 2023 Oct 31;15(11):2191. doi: 10.3390/v15112191 (PMC10675200; doi:10.3390/v15112191)
Supplement: Supplementary file 1 [file viruses-15-02191-s001.zip]

Archive with 1 entries (1 files):
- viruses-2667692-supplementary.pdf
